# Supplementary material for: The Influence of Graphene Oxide-Fe3O4 Differently Conjugated with 10-Hydroxycampthotecin and a Rotating Magnetic Field on Adenocarcinoma Cells
Source: Int J Mol Sci. 2024 Jan 11;25(2):930. doi: 10.3390/ijms25020930 (PMC10816047; doi:10.3390/ijms25020930)
Supplement: Supplementary file 1 [file ijms-25-00930-s001.zip]

Archive with 1 entries (1 files):
- ijms-2776466-supplementary.pdf
